# Supplementary material for: The effect of short-course point-of-care echocardiography training on the performance of medical interns in children
Source: PLoS One. 2022 Dec 15;17(12):e0278173. doi: 10.1371/journal.pone.0278173 (PMC9754179; doi:10.1371/journal.pone.0278173)
Supplement: S1 Data — (XLSX) [file pone.0278173.s003.xlsx]

## Sheet: Data (Z. Bahman)
ID	Student	SN	Sex	Age	EF.s	EF.g	IVCCI.s	IVCCI.g	EF.s.Group	EF.g.Group	IVCCI.s.Group	IVCCI.g.Group	PE.s	PE.g	Mean.EF	Delta.EF	Mean.IVCCI	Delta.IVCCI	LVEF.S.G	LVEF.G.G	IVCCI.s.G5	IVCCI.g.G5
1	1	1	0	0.41	70	75	50	66	3	3	1	2	0	0	72.5	-5	58	-16	4	5	4	4
2	1	2	1	3	73	73	66	70	3	3	2	2	0	0	73	0	68	-4	5	5	4	4
3	1	3	1	6	62	63	51	51	3	3	2	2	0	0	62.5	-1	51	0	4	4	4	4
4	1	4	1	13	62	60	60	57	3	3	2	2	0	0	61	2	58.5	3	4	4	4	4
5	1	5	0	0.33	73	70	62	66	3	3	2	2	0	0	71.5	3	64	-4	5	4	4	4
6	1	6	1	0.33	75	73	55	62	3	3	2	2	0	0	74	2	58.5	-7	5	5	4	4
7	1	7	1	0.33	72	65	58	55	3	3	2	2	0	0	68.5	7	56.5	3	5	4	4	4
8	1	8	0	7	65	70	55	53	3	3	2	2	0	0	67.5	-5	54	2	4	4	4	4
9	1	9	1	1	72	68	59	63	3	3	2	2	0	0	70	4	61	-4	5	4	4	4
10	1	10	1	1.5	72	75	60	56	3	3	2	2	0	0	73.5	-3	58	4	5	5	4	4
11	1	11	0	3.5	65	65	49	57	3	3	1	2	0	0	65	0	53	-8	4	4	3	4
12	1	12	0	6	65	67	48	52	3	3	1	2	0	0	66	-2	50	-4	4	4	3	4
13	1	13	1	1	70	73	56	51	3	3	2	2	0	0	71.5	-3	53.5	5	4	5	4	4
14	1	14	0	14	70	66	59	61	3	3	2	2	0	0	68	4	60	-2	4	4	4	4
15	1	15	1	10	55	61	58	60	3	3	2	2	0	0	58	-6	59	-2	4	4	4	4
16	1	16	1	4	70	77	63	55	3	3	2	2	0	0	73.5	-7	59	8	4	5	4	4
17	1	17	0	5	65	61	52	57	3	3	2	2	0	0	63	4	54.5	-5	4	4	4	4
18	1	18	0	4	71	75	67	61	3	3	2	2	0	0	73	-4	64	6	5	5	4	4
19	1	19	0	1	53	58	59	62	3	3	2	2	0	0	55.5	-5	60.5	-3	4	4	4	4
20	1	20	0	2	60	58	71	75	3	3	2	2	0	0	59	2	73	-4	4	4	5	5
21	1	21	0	3	65	61	59	57	3	3	2	2	0	0	63	4	58	2	4	4	4	4
22	1	22	1	2.5	73	70	70	71	3	3	2	2	0	0	71.5	3	70.5	-1	5	4	4	5
23	1	23	0	3	68	70	61	62	3	3	2	2	0	0	69	-2	61.5	-1	4	4	4	4
24	2	1	0	2	76	76	53	52	3	3	2	2	0	0	76	0	52.5	1	5	5	4	4
25	2	2	0	4.5	65	65	54	47	3	3	2	1	0	0	65	0	50.5	7	4	4	4	3
26	2	3	0	5	70	71	51	50	3	3	2	1	0	0	70.5	-1	50.5	1	4	5	4	4
27	2	4	1	5	68	75	47	48	3	3	1	1	0	0	71.5	-7	47.5	-1	4	5	3	3
28	2	5	1	11	70	69	63	61	3	3	2	2	0	0	69.5	1	62	2	4	4	4	4
29	2	6	0	5	70	73	67	66	3	3	2	2	0	0	71.5	-3	66.5	1	4	5	4	4
30	2	7	1	8	80	80	70	72	3	3	2	2	0	0	80	0	71	-2	5	5	4	5
31	2	8	0	8	68	70	52	63	3	3	2	2	0	0	69	-2	57.5	-11	4	4	4	4
32	2	9	1	11	79	76	35	33	3	3	1	1	0	0	77.5	3	34	2	5	5	2	2
33	2	10	0	10	74	75	51	42	3	3	2	1	0	0	74.5	-1	46.5	9	5	5	4	3
34	2	11	0	15	54	59	48	49	3	3	1	1	1	1	56.5	-5	48.5	-1	4	4	3	3
35	2	12	0	10	74	73	57	29	3	3	2	1	0	0	73.5	1	43	28	5	5	4	1
36	2	13	1	4	62	64	58	60	3	3	2	2	0	0	63	-2	59	-2	4	4	4	4
37	2	14	1	5	75	73	65	63	3	3	2	2	0	0	74	2	64	2	5	5	4	4
38	2	15	0	12	69	71	71	70	3	3	2	2	0	0	70	-2	70.5	1	4	5	5	4
39	2	16	0	13	64	67	49	50	3	3	1	1	0	0	65.5	-3	49.5	-1	4	4	3	4
40	2	17	1	1	58	55	64	69	3	3	2	2	0	0	56.5	3	66.5	-5	4	4	4	4
41	2	18	0	3.5	59	61	51	53	3	3	2	2	0	0	60	-2	52	-2	4	4	4	4
42	2	19	0	4	68	65	56	53	3	3	2	2	0	0	66.5	3	54.5	3	4	4	4	4
43	2	20	1	3	78	75	71	60	3	3	2	2	0	0	76.5	3	65.5	11	5	5	5	4
44	2	21	0	10	62	59	68	54	3	3	2	2	0	0	60.5	3	61	14	4	4	4	4
45	2	22	0	10	62	60	68	70	3	3	2	2	0	0	61	2	69	-2	4	4	4	4
46	2	23	0	7	70	65	48	51	3	3	1	2	0	0	67.5	5	49.5	-3	4	4	3	4
47	3	1	1	8	52	47	52	48	3	2	2	1	0	0	49.5	5	50	4	4	3	4	3
48	3	2	0	1	55	51	71	69	3	3	2	2	0	0	53	4	70	2	4	4	5	4
49	3	3	1	11	67	65	71	68	3	3	2	2	0	0	66	2	69.5	3	4	4	5	4
50	3	4	1	8	70	72	42	36	3	3	1	1	0	0	71	-2	39	6	4	5	3	2
51	3	5	0	4	64	68	70	71	3	3	2	2	0	0	66	-4	70.5	-1	4	4	4	5
52	3	6	1	2	45	49	48	49	2	2	1	1	0	0	47	-4	48.5	-1	3	3	3	3
53	3	7	1	3	59	53	85	80	3	3	2	2	0	0	56	6	82.5	5	4	4	5	5
54	3	8	0	13	70	75	42	48	3	3	1	1	0	0	72.5	-5	45	-6	4	5	3	3
55	3	9	0	7	68	74	55	57	3	3	2	2	0	0	71	-6	56	-2	4	5	4	4
56	3	10	0	14	60	57	68	63	3	3	2	2	0	0	58.5	3	65.5	5	4	4	4	4
57	3	11	0	5	65	58	74	75	3	3	2	2	0	0	61.5	7	74.5	-1	4	4	5	5
58	3	12	1	15	70	71	77	71	3	3	2	2	0	0	70.5	-1	74	6	4	5	5	5
59	3	13	0	7	75	71	75	72	3	3	2	2	0	0	73	4	73.5	3	5	5	5	5
60	3	14	1	9	63	65	65	68	3	3	2	2	0	0	64	-2	66.5	-3	4	4	4	4
61	3	15	0	4	66	59	70	68	3	3	2	2	0	0	62.5	7	69	2	4	4	4	4
62	3	16	0	6	78	73	78	71	3	3	2	2	0	0	75.5	5	74.5	7	5	5	5	5
63	3	17	0	1	73	69	54	49	3	3	2	1	0	0	71	4	51.5	5	5	4	4	3
64	3	18	0	3	56	64	44	38	3	3	1	1	0	0	60	-8	41	6	4	4	3	2
65	3	19	1	10	60	58	68	80	3	3	2	2	0	0	59	2	74	-12	4	4	4	5
66	3	20	0	1	48	53	68	71	2	3	2	2	0	0	50.5	-5	69.5	-3	3	4	4	5
67	3	21	1	12	52	56	50	52	3	3	1	2	0	0	54	-4	51	-2	4	4	4	4
68	3	22	0	12	73	78	56	58	3	3	2	2	0	0	75.5	-5	57	-2	5	5	4	4
69	3	23	0	1	65	62	53	50	3	3	2	1	0	0	63.5	3	51.5	3	4	4	4	4
70	4	1	0	4	81	75	63	66	3	3	2	2	0	0	78	6	64.5	-3	5	5	4	4
71	4	2	1	2	56	60	67	65	3	3	2	2	0	0	58	-4	66	2	4	4	4	4
72	4	3	1	1	75	78	71	72	3	3	2	2	0	0	76.5	-3	71.5	-1	5	5	5	5
73	4	4	0	7	77	73	54	59	3	3	2	2	0	0	75	4	56.5	-5	5	5	4	4
74	4	5	1	3	65	63	49	52	3	3	1	2	0	0	64	2	50.5	-3	4	4	3	4
75	4	6	0	7	50	67	62	64	2	3	2	2	0	0	58.5	-17	63	-2	4	4	4	4
76	4	7	1	7	50	54	62	60	2	3	2	2	0	0	52	-4	61	2	4	4	4	4
77	4	8	0	4	48	53	71	75	2	3	2	2	0	0	50.5	-5	73	-4	3	4	5	5
78	4	9	1	12	51	56	54	50	3	3	2	1	0	0	53.5	-5	52	4	4	4	4	4
79	4	10	0	1	74	70	76	73	3	3	2	2	0	0	72	4	74.5	3	5	4	5	5
80	4	11	1	5	73	78	32	47	3	3	1	1	0	0	75.5	-5	39.5	-15	5	5	2	3
81	4	12	1	11	81	78	50	47	3	3	1	1	0	0	79.5	3	48.5	3	5	5	4	3
82	4	13	1	6	64	67	59	61	3	3	2	2	0	0	65.5	-3	60	-2	4	4	4	4
83	4	14	0	3	61	58	68	66	3	3	2	2	0	0	59.5	3	67	2	4	4	4	4
84	4	15	0	4	55	57	80	83	3	3	2	2	0	0	56	-2	81.5	-3	4	4	5	5
85	4	16	1	9	61	64	49	45	3	3	1	1	0	0	62.5	-3	47	4	4	4	3	3
86	4	17	1	6	67	69	72	76	3	3	2	2	0	0	68	-2	74	-4	4	4	5	5
87	4	18	0	8	73	71	69	73	3	3	2	2	0	0	72	2	71	-4	5	5	4	5
88	4	19	1	1	57	61	53	51	3	3	2	2	0	0	59	-4	52	2	4	4	4	4
89	4	20	0	10	51	53	70	69	3	3	2	2	0	1	52	-2	69.5	1	4	4	4	4
90	4	21	0	14	76	73	57	55	3	3	2	2	0	0	74.5	3	56	2	5	5	4	4
91	4	22	1	5	78	74	81	85	3	3	2	2	0	0	76	4	83	-4	5	5	5	5
92	4	23	0	3	65	67	40	66	3	3	1	2	0	0	66	-2	53	-26	4	4	3	4
93	5	1	0	2	55	59	49	53	3	3	1	2	0	0	57	-4	51	-4	4	4	3	4
94	5	2	0	8	55	59	49	53	3	3	1	2	0	0	57	-4	51	-4	4	4	3	4
95	5	3	1	5	72	70	63	60	3	3	2	2	0	0	71	2	61.5	3	5	4	4	4
96	5	4	1	3	59	55	68	66	3	3	2	2	0	0	57	4	67	2	4	4	4	4
97	5	5	0	13	70	68	65	67	3	3	2	2	0	0	69	2	66	-2	4	4	4	4
98	5	6	0	7	68	72	67	65	3	3	2	2	0	0	70	-4	66	2	4	5	4	4
99	5	7	1	5	45	46	50	45	2	2	1	1	0	0	45.5	-1	47.5	5	3	3	4	3
100	5	8	0	12	67	64	59	55	3	3	2	2	0	0	65.5	3	57	4	4	4	4	4
101	5	9	1	5	77	75	58	61	3	3	2	2	0	0	76	2	59.5	-3	5	5	4	4
102	5	10	1	10	46	50	60	61	2	2	2	2	0	0	48	-4	60.5	-1	3	4	4	4
103	5	11	1	4	65	45	70	67	3	2	2	2	0	0	55	20	68.5	3	4	3	4	4
104	5	12	0	3	75	66	73	70	3	3	2	2	0	0	70.5	9	71.5	3	5	4	5	4
105	5	13	0	2	74	70	64	67	3	3	2	2	0	0	72	4	65.5	-3	5	4	4	4
106	5	14	1	6	63	76	52	54	3	3	2	2	0	0	69.5	-13	53	-2	4	5	4	4
107	5	15	1	7	59	59	63	65	3	3	2	2	0	0	59	0	64	-2	4	4	4	4
108	5	16	0	11	71	54	71	73	3	3	2	2	0	0	62.5	17	72	-2	5	4	5	5
109	5	17	1	3	59	63	57	54	3	3	2	2	0	0	61	-4	55.5	3	4	4	4	4
110	5	18	0	6	77	75	80	81	3	3	2	2	0	0	76	2	80.5	-1	5	5	5	5
111	5	19	1	10	60	74	72	75	3	3	2	2	0	0	67	-14	73.5	-3	4	5	5	5
112	5	20	1	8	80	63	66	64	3	3	2	2	0	0	71.5	17	65	2	5	4	4	4
113	5	21	0	4	72	76	59	58	3	3	2	2	0	0	74	-4	58.5	1	5	5	4	4
114	5	22	1	10	58	59	63	60	3	3	2	2	0	0	58.5	-1	61.5	3	4	4	4	4
115	5	23	1	4	64	60	53	51	3	3	2	2	0	0	62	4	52	2	4	4	4	4
116	6	1	1	6	44	45	48	49	2	2	1	1	0	0	44.5	-1	48.5	-1	3	3	3	3
117	6	2	0	7	78	76	54	52	3	3	2	2	0	0	77	2	53	2	5	5	4	4
118	6	3	1	8	67	76	53	52	3	3	2	2	0	0	71.5	-9	52.5	1	4	5	4	4
119	6	4	1	4	80	75	72	70	3	3	2	2	0	0	77.5	5	71	2	5	5	5	4
120	6	5	0	6	58	55	77	73	3	3	2	2	0	0	56.5	3	75	4	4	4	5	5
121	6	6	1	5	55	63	61	60	3	3	2	2	0	0	59	-8	60.5	1	4	4	4	4
122	6	7	1	3	56	51	78	80	3	3	2	2	0	0	53.5	5	79	-2	4	4	5	5
123	6	8	0	2	58	54	41	45	3	3	1	1	0	0	56	4	43	-4	4	4	3	3
124	6	9	0	8	74	77	78	76	3	3	2	2	1	1	75.5	-3	77	2	5	5	5	5
125	6	10	0	1	65	61	73	77	3	3	2	2	0	0	63	4	75	-4	4	4	5	5
126	6	11	1	6	49	49	44	44	2	2	1	1	0	0	49	0	44	0	3	3	3	3
127	6	12	0	3	67	72	70	73	3	3	2	2	0	0	69.5	-5	71.5	-3	4	5	4	5
128	6	13	1	8	67	67	55	56	3	3	2	2	0	0	67	0	55.5	-1	4	4	4	4
129	6	14	0	1	71	73	63	63	3	3	2	2	0	0	72	-2	63	0	5	5	4	4
130	6	15	1	1	59	56	82	81	3	3	2	2	0	0	57.5	3	81.5	1	4	4	5	5
131	6	16	1	3	64	60	70	74	3	3	2	2	0	0	62	4	72	-4	4	4	4	5
132	6	17	1	10	71	73	64	62	3	3	2	2	0	0	72	-2	63	2	5	5	4	4
133	6	18	0	4	78	76	62	61	3	3	2	2	0	0	77	2	61.5	1	5	5	4	4
134	6	19	0	8	68	66	55	57	3	3	2	2	0	0	67	2	56	-2	4	4	4	4
135	6	20	1	5	55	51	51	54	3	3	2	2	0	0	53	4	52.5	-3	4	4	4	4
136	6	21	1	11	77	74	64	61	3	3	2	2	0	0	75.5	3	62.5	3	5	5	4	4
137	6	22	0	1	62	65	57	54	3	3	2	2	0	0	63.5	-3	55.5	3	4	4	4	4
138	6	23	1	7	55	57	76	77	3	3	2	2	0	0	56	-2	76.5	-1	4	4	5	5
139	7	1	0	4	70	74	61	69	3	3	2	2	0	0	72	-4	65	-8	4	5	4	4
140	7	2	0	11	60	65	33	59	3	3	1	2	0	0	62.5	-5	46	-26	4	4	2	4
141	7	3	1	10	51	63	34	30	3	3	1	1	0	0	57	-12	32	4	4	4	2	2
142	7	4	0	2	74	70	10	14	3	3	1	1	0	0	72	4	12	-4	5	4	1	1
143	7	5	0	2	65	68	51	52	3	3	2	2	0	0	66.5	-3	51.5	-1	4	4	4	4
144	7	6	1	7	71	68	71	69	3	3	2	2	0	0	69.5	3	70	2	5	4	5	4
145	7	7	0	6	50	55	48	42	2	3	1	1	0	0	52.5	-5	45	6	4	4	3	3
146	7	8	1	0.33	65	62	53	57	3	3	2	2	0	0	63.5	3	55	-4	4	4	4	4
147	7	9	0	0.25	65	61	59	60	3	3	2	2	0	0	63	4	59.5	-1	4	4	4	4
148	7	10	0	0.57	70	75	47	44	3	3	1	1	0	0	72.5	-5	45.5	3	4	5	3	3
149	7	11	0	11	60	65	44	45	3	3	1	1	0	0	62.5	-5	44.5	-1	4	4	3	3
150	7	12	0	14	67	61	51	53	3	3	2	2	0	0	64	6	52	-2	4	4	4	4
151	7	13	0	3	60	55	60	50	3	3	2	1	0	0	57.5	5	55	10	4	4	4	4
152	7	14	0	4	75	73	61	66	3	3	2	2	0	0	74	2	63.5	-5	5	5	4	4
153	7	15	1	6	54	47	46	51	3	2	1	2	0	0	50.5	7	48.5	-5	4	3	3	4
154	7	16	0	3	67	60	51	56	3	3	2	2	0	0	63.5	7	53.5	-5	4	4	4	4
155	7	17	1	4	66	62	45	47	3	3	1	1	0	0	64	4	46	-2	4	4	3	3
156	7	18	1	5	70	72	60	53	3	3	2	2	0	0	71	-2	56.5	7	4	5	4	4
157	7	19	1	2	50	51	40	34	2	3	1	1	0	0	50.5	-1	37	6	4	4	3	2
158	7	20	0	12	65	62	53	57	3	3	2	2	0	0	63.5	3	55	-4	4	4	4	4
159	7	21	1	5	51	57	49	44	3	3	1	1	0	0	54	-6	46.5	5	4	4	3	3
160	7	22	1	7	56	53	65	72	3	3	2	2	0	0	54.5	3	68.5	-7	4	4	4	5
161	7	23	0	10	47	42	57	51	2	2	2	2	0	0	44.5	5	54	6	3	3	4	4
